# Supplementary material for: Intracellular glutamine fluctuates with nitrogen availability and regulates Mycobacterium smegmatis biofilm formation
Source: J Bacteriol. 2025 Oct 8;207(11):e00252-25. doi: 10.1128/jb.00252-25 (PMC12632254; doi:10.1128/jb.00252-25)
Supplement: Table S1 — Sequenced and non-redundant Tn mutant list. [file jb.00252-25-s0002.xlsx]

## Sheet: Sheet1
Sequenced and non-redundant Tn mutant list
Mutant ID	Phenotype	Gene number	Protein Name	Notes on Function
F10	Bubbly/Granular	MSMEG_5090	Uncharacterized	Uncharacterized
F14	Bubbly center	MSMEG_5672 (gltA)	Citrate Synthase	TCA Cycle
F15	Smooth	MSMEG_5208/MSMEG_5209	Uncharacterized/Hydrolase, alpha beta fold family protein	Possible Terpenoid biosynthesis/hydrolase
F16	Bubbly	MSMEG_4875	Putative acyl-CoA dehydrogenase	Fatty Acid Metabolism
F17	Unusual wrinkles	MSMEG_5800 (purF)	Amidophosphoribosyltransferase	Purine Biosynthesis
F19	Smooth	MSMEG_4370	Regulatory protein	Possible Regulator
G4	Unusual wrinkles	MSMEG_0542	Antar domain protein	Possible Regulator
G9	Bubbly	MSMEG_5121	Aminotransferase	Possibly succinyldiaminopimelate transaminase
G11	Milky	MSMEG_3152 (hemH)/MSMEG_3153	Coproporphyrin III ferrochelatase/ripA	Heme Biosynthesis/Cell Division
G16	Hyper Wrinkler	MSMEG_3494	Putative secreted protein	Possibly involved in siderophore secretion
H1	Center wrinkle	MSMEG_5695	Glutathione S-transferase	Redox
H3	Granular	MSMEG_4680 (lipP)	Carboxylesterase, putative	Fatty Acid Metabolism
H4	Smooth	MSMEG_6514	Maltokinase	alpha-glucans from trehalose
H5	Smooth	MSMEG_5525 (sucC)/MSMEG_5526	succinyl-CoA synthetase, beta subunit/peptidoglycan-binding LysM	TCA Cycle
H10	Bubbly center	MSMEG_3560	VOC domain-containing protein	Possible glyoxalase
H11	Bubbly	MSMEG_1811 (maf)	Nucleoside triphosphate pyrophosphatase	Cell division
H14	Hyper Wrinkler	MSMEG_5121	Aminotransferase	Possibly succinyldiaminopimelate transaminase
H20	Smooth	MSMEG_5698 (moaA)	GTP 3',8-cyclase	Molybdenum cofactor biosynthesis
H22	Ghost colony	MSMEG_3047 (carB)	Carbamoyl-phosphate synthase large chain	Arginine/Pyrimidine Biosynthesis
H23	Ghost colony	MSMEG_0950/MSMEG_0952 (hemA)	Uncharacterized/Glutamyl-tRNA reductase	Unknown/tRNA metabolism
H25	Ghost colony	MSMEG_0408	Polyketide Synthase	GPLs
I1	Bubbly center	MSMEG_5824 (purL)	Phosphoribosylformylglycinamidine synthase subunit PurL	Purine Biosynthesis
I3	Smooth	MSMEG_6514	Maltokinase	alpha-glucans from trehalose
I9	Bubbly	MSMEG_0091	Putative transcriptional regulator	Possible Regulator
I10	Milky	MSMEG_4699	NAD-specific glutamate dehydrogenase	TCA Cycle
I15	Smooth	MSMEG_2761	Putative secreted alanine rich protein	Uncharacterized
I14	Bubbly	MSMEG_0134	Virulence factor Mce family protein	Upregulated by cholesterol, Mce
I23	Milky	MSMEG_6463/MSMEG_6464	IS1096, tnpR protein/4HBT domain-containing protein	Tn recombinase/Uncharacterized
I24	Bubbly center	MSMEG_5901	TrnB2 protein	Unknown
I28	Smooth	MSMEG_3104	Uncharacterized	Unknown
I30	Hyper Wrinkler	MSMEG_1228	Sulfatase	Sulfatase, uncharacterized
I34	Smooth	MSMEG_3756 (rrIA)	23s ribosomal RNA	23s rRNA
J4	Smooth	MSMEG_5525 (sucC)/MSMEG_5526	Succinate--CoA ligase [ADP-forming] subunit beta/Peptidoglycan-binding LysM	TCA Cycle
J7	Unusual wrinkles	MSMEG_5800 (purF)	Amidophosphoribosyltransferase	Purine Biosynthesis
K3	Smooth	MSMEG_0091	Putative transcriptional regulator	Possible Regulator
K5	Bubbly center	MSMEG_4570	CP_ATPgrasp_1 domain-containing protein	Unknown
K6	Hyper Wrinkler	MSMEG_0400	Non-ribosomal peptide synthase, mps1	GPLs
K13	Hyper Wrinkler	MSMEG_4722	Short-chain dehydrogenase	Mycolic Acid Biosynthesis
K17	Bubbly	MSMEG_6515 (treS)	Trehalose synthase/amylase TreS	alpha-glucans and/or glycogen from trehalose
K22	Hyper Wrinkler	MSMEG_4466	ABC transporter, permease protein UspA	ABC transporter associated-unknown
K24	Bubbly center	MSMEG_1603	Uncharacterized oxidoreductase	Uncharacterized oxidoreductase or IMPD
K25	Hyper Wrinkler	MSMEG_5491	Putative acyl-CoA dehydrogenase	Fatty Acid Metabolism
K26	Bubbly	MSMEG_4301	Acyl-CoA synthase	Mycolic Acid Biosynthesis
K27	Dry	MSMEG_3046 (carA)	Carbamoyl-phosphate synthase small chain	Arginine and Pyrimidine Biosynthesis
K32	Lighter Color	MSMEG_3970	Glutamyl-tRNA(Gln) amidotransferase subunit A	tRNA(Gln) synthesis
L7	Hyper Wrinkler	MSMEG_3231 (cydD)	ABC transporter, CydDC cysteine exporter (CydDC-E) family protein, permease/ATP-binding protein CydD	Periplasmic redox homeostasis via L-cysteine export
L8	Smooth	MSMEG_1221	Rifampin ADP-ribosyl transferase	Rifampin ADP-ribosyl transferase
L12	Bubbly center	MSMEG_0707	Putative dimethylmenaquinone methyltransferase	Menaquinone biosynthesis
L14	Smooth	MSMEG_2917	Uncharacterized	Unknown
L15	Smooth	MSMEG_4256	NLP/P60 family protein	endopeptidase, role in cell wall restructuring
L18	Smooth	MSMEG_6515 (treS)	Trehalose synthase/amylase TreS	alpha-glucans and/or glycogen from trehalose
L20	Bubbly	MSMEG_3495	MmpS5 protein	Efflux pump
L25	Smooth	MSMEG_4918 (glgB)	1,4-alpha-glucan branching enzyme GlgB	glycogen branching
L26	Hyper Wrinkler	MSMEG_0401	Non-ribosomal peptide synthase, mps1	GPLs
L28	Hyper Wrinkler	MSMEG_6540	Virulence factor Mce family protein	Fatty Acid transport complex
L33	Dry	MSMEG_3507	Fructose-bisphosphate aldolase class I	Glycolysis
M3	Smooth	MSMEG_0412	Acyltransferase PE	TPP biosynthesis
M4	Hyper Wrinkler	MSMEG_0400	Non-ribosomal peptide synthase, mps1	GPLs
M5	Smooth	MSMEG_4535	Trehalase	Trehalase
M11	Smooth	MSMEG_5672 (gltA)	Citrate Synthase	TCA Cycle
M23	Smooth	MSMEG_3756 (rrIA)	23S ribosomal RNA	23s rRNA
M29	Smooth	MSMEG_4060	Putative Aspartate Aminotransferase	Putative Aspartate Aminotransferase
M39	Smooth	MSMEG_4906	ThiS family protein	Sulfur metabolism
M41	Dry	MSMEG_5853/MSMEG_5854	Cytochrome P450/Putative MshD	Cytochrome synthesis/Mycothiol synthesis
M44	Smooth	MSMEG_1874 (mtrA)/MSMEG_1875 (mtrB)	DNA-binding response regulator MtrA/Sensor histidine kinase MtrB	MtrA/B two-component system -- cell division
M47	Hyper Wrinkler	MSMEG_0255	Phosphoenolpyruvate carboxykinase [GTP]	Gluconeogenesis
M51	Bubbly	MSMEG_1010	Transcriptional regulator, TetR family protein	Possible regulator
M55	Bubbly	MSMEG_3902	Proteasome-associated ATPase	Translocating proteins to proteasome
N4	Smooth	MSMEG_5831 (purQ)	Phosphoribosylformylglycinamidine synthase subunit PurQ	Purine Biosynthesis
N9	Hyper Wrinkler	MSMEG_3373	Major facilitator superfamily protein MFS_1	Putative membrane transporter
N13	Hyper Wrinkler	MSMEG_6410	N-acetyl muramic acid hydroxylase	N-glycolylation of muramic acid (PG)
N17	Hyper Wrinkler	MSMEG_0401	Non-ribosomal peptide synthase, mps1	GPLs
N18	Hyper Wrinkler	MSMEG_2198	ThiF family protein	Possibly thiamin biosynthesis
N19	Wrinkled	MSMEG_0390	GPL acetyyltransferase (atf)	GPLs
N22	Hyper Wrinkler	MSMEG_0402	Mycobactin synthetase protein B	GPLs
N23	Dry	MSMEG_3047 (carB)	Carbamoyl-phosphate synthase large chain	Arginine and Pyrimidine Biosynthesis
N24	Smooth	MSMEG_0091	Putative transcriptional regulator	Putative transcriptional regulator
N25	Hyper Wrinkler	MSMEG_4722	Short-chain dehydrogenase	Mycolic Acid Biosynthesis
N27	Smooth	MSMEG_6902/MSMEG_6903	Putative membrane protein/Transcriptional regulator, PadR family protein	Putative membrane protein/Possible Zn regulator
N28	Bubbly center	MSMEG_3231 (cydD)	ABC transporter, CydDC cysteine exporter (CydDC-E) family protein, permease/ATP-binding protein CydD	Periplasmic redox homeostasis via L-cysteine export
N30	Bubbly	MSMEG_3890	Pup--protein ligase, pafA	Prokaryotic ubiquitin-like protein (Pup) ligase
N31	Smooth	MSMEG_6199/MSMEG_6200	Transcriptional regulator WhiB/uncharacterized	Regulator WhiB/unknown
O4	Smooth	MSMEG_4699	NAD-specific glutamate dehydrogenase	TCA Cycle
O9	Bubbly center	MSMEG_1701/MSMEG_1702	Purine nucleoside phosphorylase/Peptidase M20 domain-containing protein 2	inosine-guanosine phosphorylase/putative amidohydrolase
O10	Bubbly center	MSMEG_3103	Transketolase	Pentose phosphate pathway
O26	Smooth	MSMEG_3756 (rrIA)	23S ribosomal RNA	23s rRNA
O32	Hyper Wrinkler	MSMEG_3493	Putative secreted protein	Putative secreted protein
O33	Hyper Wrinkler	MSMEG_0400	Non-ribosomal peptide synthase, mps1	GPLs
O54	Hyper Wrinkler	MSMEG_2198	ThiF family protein	Possibly thiamin biosynthesis
P1	Halo Ring	MSMEG_0241	Mycolic acid-containing lipids exporter MmpL11	mycolic acid exporter/biofilms
P2	Hyper Wrinkler	MSMEG_0402	Mycobactin synthetase protein B	mps1-2
P4	Bubbly	MSMEG_1936	ZnMc domain-containing protein	Hypothetical protein
Q2	bubbly	MSMEG_0400	Non-ribosomal peptide synthase, mps1	GPLs
Q4	smooth	MSMEG_5672 (gltA)	Citrate Synthase	TCA Cycle
Q5	smooth	MSMEG_4085	nitrilotriacetate monooxygenase component A	nitrilotriacetate monooxygenase
Q10	bubbly	MSMEG_5800 (purF)	Amidophosphoribosyltransferase	Purine Biosynthesis
Q11	bubbly	MSMEG_4645/MSMEG_4646	Alpha oxoglutarate ferredoxin oxidoreductase, beta subunit/Pyruvate synthase	Pyruvate Synthase
Q17	bubbly	MSMEG_0381	Mmp14a protein	GPLs
Q18	bubbly	MSMEG_2926	glycine betaine/carnitine/choline transport ATP-binding protein opuCA	glycine betaine/carnitine/choline transport
R2	Hyper Wrinkler	MSMEG_0341/MSMEG_0342	Luciferase-like domain-containing protein	Hypothetical protein/possible regulator
R3	smooth	MSMEG_1744	Methyltransferase domain-containing protein	Hypothetical protein
R4	Bubbly	MSMEG_5900	Virulence factor Mce family protein	Mycobacterial cell entry (Mce) virulence factor
R6	Wrinkled	MSMEG_1945	Ion channel membrane protein	Potassium channel
R7	Spotted	MSMEG_1797	Salicylate esterase	Salicylate metabolism
R8	Hyper Wrinkler	MSMEG_0400	Non-ribosomal peptide synthase, mps1	GPLs
R10	Bubbly	MSMEG_5525 (sucC)/MSMEG_5526	succinyl-CoA synthetase, beta subunit	TCA Cycle
R11	Bubbly center	MSMEG_0144	HNH endonuclease	Putative endonuclease
R12	hyper Wrinkler	MSMEG_0402	mps2	GPLs
R15	hyper Wrinkler	MSMEG_3492	Phosphodiesterase	Type I phosphodiesterase/nucleotide pyrophosphatase
R17	Ghost colony	MSMEG_2005	sugar phosphate isomerase/epimerase	Xylose isomerase-like TIM barrel
U3	Wrinkly	MSMEG_0387	Rmt2 protein	GPLs
U4	Hyperwrinkler	MSMEG_0400	Non-ribosomal peptide synthase, mps1	GPLs
U6	Smooth	MSMEG_0319	acyltransferase	Membrane protein, TB drug target, affects metabolism
U7	Hyperwrinkler	MSMEG_6094	Lysine--tRNA ligase	lysyl-tRNA synthetase
U8	Flower	MSMEG_1954	ABC1 Family Protein	Inducible macrolide resistance (binds macrolides), also in TB
U9	Hyperwrinkler	MSMEG_0229	dihydroxy-acid dehydratase	Amino acid and Pantothenate and CoA biosynthesis
U11	hyperwrinkler/ghost colony	MSMEG_1350	cyclopropane-fatty-acyl-phospholipid synthase 1	Epoxy mycolic acid biosynthesis
U13	Flower	MSMEG_3060	YhhN-like protein	Uncharacterized Protein
U23	Hyperwrinkler/bubbly	MSMEG_4778	Putative thiolase	Putative thiolase
U37	flower	MSMEG_4938	(atpA) ATP synthase F1, alpha subunit	ATP synthase F1, alpha subunit
U38	Bubbly/white spots	MSMEG_5166	Na+/solute symporter	Na+/solute symporter
U39	hyperwrinkler	MSMEG_0402	mps2	GPLs
U44	flower	MSMEG_6483	methyltransferase type 11	Possibly biotin synthesis
U48	Raised tendrils	MSMEG_1487	hypothetical protein	hypothetical protein
U62	Smooth	MSMEG_6871	isomerase	Putative mandelate racemase/muconate lactonizing enzyme
U68	Smooth	MSMEG_0672	GAF-domain containing protein	GAF-domain containing protein
U70	Smooth	MSMEG_0652	hypothetical protein	hypothetical protein
U73	bubbly	MSMEG_5729	hydantoin racemase	hydantoin racemase
U88	bubbly	MSMEG_5916	hypothetical protein	hypothetical protein
U91	velvet/bubble center	MSMEG_4894	hypothetical protein	hypothetical protein
U106	smooth	MSMEG_2942	glyoxalase/bleomycin resistance protein/dioxygenase superfamily protein	glyoxal pathway
U110	smooth	MSMEG_2627	hypothetical protein	urease operon
U119	ghost colony	MSMEG_5268	hypothetical protein	hypothetical protein
			Color Key
			Central/Gln metabolism -- Listed in Figure 4
			GPL biosynthesis
