# Supplementary material for: Intracellular glutamine fluctuates with nitrogen availability and regulates Mycobacterium smegmatis biofilm formation
Source: J Bacteriol. 2025 Oct 8;207(11):e00252-25. doi: 10.1128/jb.00252-25 (PMC12632254; doi:10.1128/jb.00252-25)
Supplement: Table S2 — Strains used in this study. [file jb.00252-25-s0003.xlsx]

## Sheet: Table
Strains used in this study
	Strains	Notes	Reference
	Mycobacterium smegmatis mc2155	WT M. smegmatis	ATCC Strain, DePas et. al mBio 2019
	Mycobacterium abscessus 0253a	Smooth colony M. abscessus isolate from a person with CF	DePas et. al mBio 2019
	M. smegmatis WD35	Mycobacterium smegmatis mc2155 with empty vector pMH94 inserted into genome	DePas et. al mBio 2019
	M. smegmatis WD64	Mycobacterium smegmatis mc2155 carrying recombineering plasmid pJV53	DePas et. al mBio 2019
	M. smegmatis WD 129	Mycobacterium smegmatis mc2155 carrying empty pSD5hsp60	This study
	M. smegmatis WD131	Mycobacterium smegmatis mc2155 with replacement of MSMEG_3647 garA with gent cassette. Passaged 7 times to cure of pJV53	This study
	M.smegmatis WD156	WD131 MSMEG_3647 garA mutant carrying empty pMH94	This study
	M.smegmatis WD157	WD131 MSMEG_3647 garA mutant carrying pMH94-garA	This study
	M.smegmatis WD217	Mycobacterium smegmatis mc2155 with replacement of MSMEG_0403 gap with gentR cassette. Uncured of pJV53 cloning plasmid	This study
	M. smegmatis WD398	Mycobacterium smegmatis mc2155 with replacement of MSMEG_5800 purF with gentR cassette; Uncured of pJV53 cloning plasmid	This study
	M. smegmatis WD422	Mycobacterium smegmatis mc2155 carrying empty pSD5.hygR; pSD5hsp60 with kanR replaced with hygR	This study
	M. smegmatis WD444	WD398 MSMEG_5800 (purF) mutant transformed with pSD5.hygR-5800; pSD5.hygR plasmid carrying MSMEG_5800 amidophosphoribosyltransferase PurF.	This study
	M.smegmatis WD446	WD398 MSMEG_5800 (purF) mutant carrying an empty pSD5.hygR vector	This study
	M.smegmatis WD461	Mycobacterium smegmatis mc2155 with replacement of MSMEG_2196 MSDGC-1 with gentR cassette. Uncured of pJV53 cloning plasmid	This study
	M. smegmatis Rough Colony R1	Mycobacterium smegmatis mc2155 transposon mutant from phiMycoMarT7 transposon screen; Wrinkled colony morphology; Unidentified TN insertion site	This study
	M. smegmatis Smooth Colony U62	Mycobacterium smegmatis mc2155 transposon mutant from phiMycoMarT7 transposon screen; Smooth colony morphology; Sequencing showed TN insertion in MSMEG_6871	This study
	M. smegmatis F17	Mycobacterium smegmatis mc2155 transposon mutant from phiMycoMarT7 transposon screen; Wrinkled colony morphology; Sequencing showed TN insertion in MSMEG_5800 (purF)	This study
	M. smegmatis J7	Mycobacterium smegmatis mc2155 transposon mutant from phiMycoMarT7 transposon screen; Wrinkled colony morphology; Sequencing showed TN insertion in MSMEG_5800 (purF)	This study
	M. smegmatis Q10	Mycobacterium smegmatis mc2155 transposon mutant from phiMycoMarT7 transposon screen; Wrinkled colony morphology; Sequencing showed TN insertion in MSMEG_5800 (purF)	This study
